# Supplementary material for: Learning and memory in the orange head cockroach (Eublaberus posticus)
Source: PLoS One. 2022 Aug 22;17(8):e0272598. doi: 10.1371/journal.pone.0272598 (PMC9394846; doi:10.1371/journal.pone.0272598)
Supplement: S2 File — (ZIP) [file pone.0272598.s002.zip]

Archive with 8 entries (8 files):
- exp1c.csv
- __MACOSX/._exp1c.csv
- exp1p.csv
- __MACOSX/._exp1p.csv
- exp2c.csv
- __MACOSX/._exp2c.csv
- exp2p.csv
- __MACOSX/._exp2p.csv
