# Supplementary material for: Learning and memory in the orange head cockroach (Eublaberus posticus)
Source: PLoS One. 2022 Aug 22;17(8):e0272598. doi: 10.1371/journal.pone.0272598 (PMC9394846; doi:10.1371/journal.pone.0272598)
Supplement: S2 File — (ZIP) [file pone.0272598.s002.zip › exp1c.csv]

Roach	Group	Sex	Weight	CS	Trial	TrialType	FirstTrial	CSApproach	USApproach	CSMPRDuration	CSMPRLatency	USMPRDuration	USMPRLatency
1	Paired	M	2.4	Orange	1	+	USp	-1	-1	0		0
1	Paired	M	2.4	Orange	2	+	USp	0	1	0		2	2
1	Paired	M	2.4	Orange	3	+	USp	0	1	0		4	0
1	Paired	M	2.4	Orange	4	+	USp	1	0	3	1	4	0
1	Paired	M	2.4	Orange	5	+	USp	1	1	4	0	4	0
1	Paired	M	2.4	Orange	1	-	USp	-1	-1	0		0
1	Paired	M	2.4	Orange	2	-	USp	0	0	0		0
1	Paired	M	2.4	Orange	3	-	USp	-1	-1	0		0
1	Paired	M	2.4	Orange	4	-	USp	0	-1	0		0
1	Paired	M	2.4	Orange	5	-	USp	-1	-1	0		0
2	Paired	F	4.09	Orange	1	+	USp	1	1	0		2	2
2	Paired	F	4.09	Orange	2	+	USp	0	1	0		3	1
2	Paired	F	4.09	Orange	3	+	USp	1	1	2	2	4	0
2	Paired	F	4.09	Orange	4	+	USp	1	0	3	0	4	0
2	Paired	F	4.09	Orange	5	+	USp	1	0	4	0	4	0
2	Paired	F	4.09	Orange	1	-	USp	1	-1	4	0	0
2	Paired	F	4.09	Orange	2	-	USp	-1	-1	0		0
2	Paired	F	4.09	Orange	3	-	USp	0	0	0		0
2	Paired	F	4.09	Orange	4	-	USp	-1	-1	0		0
2	Paired	F	4.09	Orange	5	-	USp	-1	-1	0		0
3	Paired	F	3.97	Orange	1	+	USp	0	1	0		4	0
3	Paired	F	3.97	Orange	2	+	USp	1	1	1	2	4	0
3	Paired	F	3.97	Orange	3	+	USp	1	0	4	0	4	0
3	Paired	F	3.97	Orange	4	+	USp	1	-1	3	1	1	0
3	Paired	F	3.97	Orange	5	+	USp	1	0	3	1	4	0
3	Paired	F	3.97	Orange	1	-	USp	-1	-1	4	0	0
3	Paired	F	3.97	Orange	2	-	USp	-1	-1	0		0
3	Paired	F	3.97	Orange	3	-	USp	-1	0	0		0
3	Paired	F	3.97	Orange	4	-	USp	0	-1	0		0
3	Paired	F	3.97	Orange	5	-	USp	0	-1	0		0
4	Paired	M	2.53	Orange	1	+	USp	1	1	0		4	0
4	Paired	M	2.53	Orange	2	+	USp	0	-1	0		1	2
4	Paired	M	2.53	Orange	3	+	USp	1	1	0		3	1
4	Paired	M	2.53	Orange	4	+	USp	1	1	4	0	4	0
4	Paired	M	2.53	Orange	5	+	USp	1	1	4	0	4	0
4	Paired	M	2.53	Orange	1	-	USp	1	0	4	0	0
4	Paired	M	2.53	Orange	2	-	USp	-1	-1	0		0
4	Paired	M	2.53	Orange	3	-	USp	-1	-1	0		0
4	Paired	M	2.53	Orange	4	-	USp	0	0	0		0
4	Paired	M	2.53	Orange	5	-	USp	0	0	0		0
5	Paired	M	2.1	Coffee	1	+	USp	1	1	2	2	4	0
5	Paired	M	2.1	Coffee	2	+	USp	-1	1	0		4	0
5	Paired	M	2.1	Coffee	3	+	USp	1	0	3	1	4	0
5	Paired	M	2.1	Coffee	4	+	USp	1	1	2	2	4	0
5	Paired	M	2.1	Coffee	5	+	USp	1	0	4	0	4	0
5	Paired	M	2.1	Coffee	1	-	USp	1	-1	0		0
5	Paired	M	2.1	Coffee	2	-	USp	-1	-1	0		0
5	Paired	M	2.1	Coffee	3	-	USp	0	-1	0		0
5	Paired	M	2.1	Coffee	4	-	USp	0	-1	0		0
5	Paired	M	2.1	Coffee	5	-	USp	-1	0	0		0
6	Paired	M	2.54	Coffee	1	+	USp	0	1	0		2	2
6	Paired	M	2.54	Coffee	2	+	USp	0	1	0		4	0
6	Paired	M	2.54	Coffee	3	+	USp	1	1	3	1	4	0
6	Paired	M	2.54	Coffee	4	+	USp	1	1	3	1	4	0
6	Paired	M	2.54	Coffee	5	+	USp	1	0	3	1	3	1
6	Paired	M	2.54	Coffee	1	-	USp	-1	-1	0		0
6	Paired	M	2.54	Coffee	2	-	USp	0	-1	0		0
6	Paired	M	2.54	Coffee	3	-	USp	-1	-1	0		0
6	Paired	M	2.54	Coffee	4	-	USp	-1	-1	0		0
6	Paired	M	2.54	Coffee	5	-	USp	-1	-1	0		0
7	Paired	M	2.14	Coffee	1	+	USp	1	1	2	2	4	0
7	Paired	M	2.14	Coffee	2	+	USp	1	0	2	2	4	0
7	Paired	M	2.14	Coffee	3	+	USp	1	1	3	1	4	0
7	Paired	M	2.14	Coffee	4	+	USp	1	1	4	0	4	0
7	Paired	M	2.14	Coffee	5	+	USp	1	1	3	1	3	1
7	Paired	M	2.14	Coffee	1	-	USp	0	0	0		0
7	Paired	M	2.14	Coffee	2	-	USp	0	1	0		1	3
7	Paired	M	2.14	Coffee	3	-	USp	0	0	0		0
7	Paired	M	2.14	Coffee	4	-	USp	0	0	0		0
7	Paired	M	2.14	Coffee	5	-	USp	0	-1	0		0
8	Paired	F	3.82	Coffee	1	+	USp	1	1	1	3	4	0
8	Paired	F	3.82	Coffee	2	+	USp	-1	0	0		0
8	Paired	F	3.82	Coffee	3	+	USp	-1	1	0		1	3
8	Paired	F	3.82	Coffee	4	+	USp	1	1	2	2	4	0
8	Paired	F	3.82	Coffee	5	+	USp	0	-1	0		0
8	Paired	F	3.82	Coffee	1	-	USp	0	0	0		0
8	Paired	F	3.82	Coffee	2	-	USp	-1	-1	0		0
8	Paired	F	3.82	Coffee	3	-	USp	-1	-1	0		0
8	Paired	F	3.82	Coffee	4	-	USp	-1	0	0		0
8	Paired	F	3.82	Coffee	5	-	USp	-1	-1	0		0
9	Unpaired	M	2.05	Coffee	1	UP	US	1	0	2	2	0
9	Unpaired	M	2.05	Coffee	2	UP	US	-1	0	0		0
9	Unpaired	M	2.05	Coffee	3	UP	US	0	1	0		2	2
9	Unpaired	M	2.05	Coffee	4	UP	US	1	1	2	2	4	0
9	Unpaired	M	2.05	Coffee	5	UP	US	0	1	0		3	1
10	Unpaired	M	2.24	Coffee	1	UP	US	1	1	3	1	2	2
10	Unpaired	M	2.24	Coffee	2	UP	US	1	1	1	3	2	2
10	Unpaired	M	2.24	Coffee	3	UP	US	1	1	2	2	4	0
10	Unpaired	M	2.24	Coffee	4	UP	US	1	1	2	2	2	2
10	Unpaired	M	2.24	Coffee	5	UP	US	1	1	0		3	1
11	Unpaired	F	3.55	Coffee	1	UP	US	0	1	0		1	3
11	Unpaired	F	3.55	Coffee	2	UP	US	0	0	0		0
11	Unpaired	F	3.55	Coffee	3	UP	US	1	1	2	2	3	1
11	Unpaired	F	3.55	Coffee	4	UP	US	1	1	4	0	1	3
11	Unpaired	F	3.55	Coffee	5	UP	US	-1	1	0		2	2
12	Unpaired	F	3.79	Coffee	1	UP	US	1	1	2	2	1	3
12	Unpaired	F	3.79	Coffee	2	UP	US	0	1	0		2	2
12	Unpaired	F	3.79	Coffee	3	UP	US	0	1	0		4	0
12	Unpaired	F	3.79	Coffee	4	UP	US	0	1	0		4	0
12	Unpaired	F	3.79	Coffee	5	UP	US	0	1	0		2	2
13	Paired	F	3.94	Orange	1	+	USp	-1	-1	0		0
13	Paired	F	3.94	Orange	2	+	USp	-1	-1	0		0
13	Paired	F	3.94	Orange	3	+	USp	-1	1	0		1	3
13	Paired	F	3.94	Orange	4	+	USp	-1	1	0		3	1
13	Paired	F	3.94	Orange	5	+	USp	-1	1	0		4	0
13	Paired	F	3.94	Orange	1	-	USp	-1	-1	0		0
13	Paired	F	3.94	Orange	2	-	USp	0	0	0		0
13	Paired	F	3.94	Orange	3	-	USp	-1	-1	4	0	4	0
13	Paired	F	3.94	Orange	4	-	USp	-1	-1	0		0
13	Paired	F	3.94	Orange	5	-	USp	-1	-1	0		0
14	Paired	M	2.8	Orange	1	+	USp	-1	-1	0		0
14	Paired	M	2.8	Orange	2	+	USp	1	1	0		3	1
14	Paired	M	2.8	Orange	3	+	USp	1	1	2	2	4	0
14	Paired	M	2.8	Orange	4	+	USp	1	1	4	0	4	0
14	Paired	M	2.8	Orange	5	+	USp	1	1	4	0	4	0
14	Paired	M	2.8	Orange	1	-	USp	1	1	1	3	3	1
14	Paired	M	2.8	Orange	2	-	USp	-1	-1	2	2	1	0
14	Paired	M	2.8	Orange	3	-	USp	-1	-1	0		0
14	Paired	M	2.8	Orange	4	-	USp	1	0	2	2	4	0
14	Paired	M	2.8	Orange	5	-	USp	-1	-1	0		1	3
15	Paired	M	2.44	Orange	1	+	USp	0	0	0		0
15	Paired	M	2.44	Orange	2	+	USp	0	0	0		0
15	Paired	M	2.44	Orange	3	+	USp	-1	1	0		1	3
15	Paired	M	2.44	Orange	4	+	USp	-1	-1	0		0
15	Paired	M	2.44	Orange	5	+	USp	0	1	0		3	1
15	Paired	M	2.44	Orange	1	-	USp	0	0	0		0
15	Paired	M	2.44	Orange	2	-	USp	1	1	1	3	4	0
15	Paired	M	2.44	Orange	3	-	USp	-1	0	0		0
15	Paired	M	2.44	Orange	4	-	USp	0	0	0		0
15	Paired	M	2.44	Orange	5	-	USp	0	-1	0		0
16	Paired	F	4.39	Orange	1	+	USp	1	0	2	2	4	0
16	Paired	F	4.39	Orange	2	+	USp	1	1	0		3	1
16	Paired	F	4.39	Orange	3	+	USp	1	1	1	3	4	0
16	Paired	F	4.39	Orange	4	+	USp	1	1	4	0	4	0
16	Paired	F	4.39	Orange	5	+	USp	1	1	3	1	4	0
16	Paired	F	4.39	Orange	1	-	USp	1	0	3	1	0
16	Paired	F	4.39	Orange	2	-	USp	1	1	1	3	3	0
16	Paired	F	4.39	Orange	3	-	USp	-1	-1	0		0
16	Paired	F	4.39	Orange	4	-	USp	0	1	0		1	3
16	Paired	F	4.39	Orange	5	-	USp	-1	1	0		2	2
17	Unpaired	F	4.18	Coffee	1	UP	CS	1	1	2	3	3	1
17	Unpaired	F	4.18	Coffee	2	UP	CS	1	1	3	1	3	1
17	Unpaired	F	4.18	Coffee	3	UP	CS	1	1	3	1	4	0
17	Unpaired	F	4.18	Coffee	4	UP	CS	1	1	3	1	4	0
17	Unpaired	F	4.18	Coffee	5	UP	CS	-1	1	0		4	0
18	Unpaired	F	3.54	Coffee	1	UP	CS	0	1	0		3	1
18	Unpaired	F	3.54	Coffee	2	UP	CS	1	1	2	2	3	1
18	Unpaired	F	3.54	Coffee	3	UP	CS	1	1	2	2	3	1
18	Unpaired	F	3.54	Coffee	4	UP	CS	0	1	1	3	4	0
18	Unpaired	F	3.54	Coffee	5	UP	CS	1	1	1	3	4	0
19	Unpaired	F	3.78	Coffee	1	UP	CS	0	1	0		2	2
19	Unpaired	F	3.78	Coffee	2	UP	CS	-1	1	0		3	1
19	Unpaired	F	3.78	Coffee	3	UP	CS	1	1	1	3	3	1
19	Unpaired	F	3.78	Coffee	4	UP	CS	0	1	0		4	0
19	Unpaired	F	3.78	Coffee	5	UP	CS	0	1	0		3	1
20	Unpaired	M	2.24	Coffee	1	UP	CS	0	0	0		0
20	Unpaired	M	2.24	Coffee	2	UP	CS	0	1	0		3	1
20	Unpaired	M	2.24	Coffee	3	UP	CS	1	1	1	3	3	1
20	Unpaired	M	2.24	Coffee	4	UP	CS	0	1	0		3	1
20	Unpaired	M	2.24	Coffee	5	UP	CS	0	1	0		4	0
21	Paired	F	4.42	Coffee	1	+	USp	0	1	0		4	0
21	Paired	F	4.42	Coffee	2	+	USp	1	0	3	1	4	0
21	Paired	F	4.42	Coffee	3	+	USp	1	0	4	0	4	0
21	Paired	F	4.42	Coffee	4	+	USp	1	1	3	1	4	0
21	Paired	F	4.42	Coffee	5	+	USp	1	1	4	0	4	0
21	Paired	F	4.42	Coffee	1	-	USp	-1	-1	0		0
21	Paired	F	4.42	Coffee	2	-	USp	-1	-1	0		0
21	Paired	F	4.42	Coffee	3	-	USp	0	-1	0		0
21	Paired	F	4.42	Coffee	4	-	USp	1	-1	1	0	0
21	Paired	F	4.42	Coffee	5	-	USp	-1	-1	0		0
22	Paired	F	3.92	Coffee	1	+	USp	1	0	4	0	4	0
22	Paired	F	3.92	Coffee	2	+	USp	1	1	2	2	4	0
22	Paired	F	3.92	Coffee	3	+	USp	1	1	1	3	4	0
22	Paired	F	3.92	Coffee	4	+	USp	1	1	4	0	4	0
22	Paired	F	3.92	Coffee	5	+	USp	1	0	4	0	4	0
22	Paired	F	3.92	Coffee	1	-	USp	-1	-1	0		0
22	Paired	F	3.92	Coffee	2	-	USp	-1	-1	0		0
22	Paired	F	3.92	Coffee	3	-	USp	-1	-1	0		0
22	Paired	F	3.92	Coffee	4	-	USp	0	-1	0		0
22	Paired	F	3.92	Coffee	5	-	USp	-1	-1	0		0
23	Paired	F	4.05	Coffee	1	+	USp	1	1	0		4	0
23	Paired	F	4.05	Coffee	2	+	USp	1	1	3	1	4	0
23	Paired	F	4.05	Coffee	3	+	USp	1	1	2	2	4	0
23	Paired	F	4.05	Coffee	4	+	USp	1	0	4	0	4	0
23	Paired	F	4.05	Coffee	5	+	USp	1	1	4	0	4	0
23	Paired	F	4.05	Coffee	1	-	USp	0	0	0		0
23	Paired	F	4.05	Coffee	2	-	USp	0	0	0		0
23	Paired	F	4.05	Coffee	3	-	USp	0	0	0		0
23	Paired	F	4.05	Coffee	4	-	USp	0	0	0		0
23	Paired	F	4.05	Coffee	5	-	USp	0	0	0		0
24	Paired	M	2.61	Coffee	1	+	USp	1	0	3	1	4	0
24	Paired	M	2.61	Coffee	2	+	USp	1	0	4	0	4	0
24	Paired	M	2.61	Coffee	3	+	USp	1	1	4	0	4	0
24	Paired	M	2.61	Coffee	4	+	USp	1	1	4	0	4	0
24	Paired	M	2.61	Coffee	5	+	USp	1	1	4	0	3	1
24	Paired	M	2.61	Coffee	1	-	USp	1	1	1	0	0
24	Paired	M	2.61	Coffee	2	-	USp	1	-1	3	1	0
24	Paired	M	2.61	Coffee	3	-	USp	1	-1	4	0	0
24	Paired	M	2.61	Coffee	4	-	USp	0	0	0		0
24	Paired	M	2.61	Coffee	5	-	USp	0	-1	0		0
25	Unpaired	M	2.61	Orange	1	UP	US	0	-1	0		0
25	Unpaired	M	2.61	Orange	2	UP	US	0	1	0		2	2
25	Unpaired	M	2.61	Orange	3	UP	US	0	1	0		1	3
25	Unpaired	M	2.61	Orange	4	UP	US	-1	1	0		3	1
25	Unpaired	M	2.61	Orange	5	UP	US	0	1	0		1	3
26	Unpaired	F	3.53	Orange	1	UP	US	-1	1	0		1	3
26	Unpaired	F	3.53	Orange	2	UP	US	0	1	0		2	2
26	Unpaired	F	3.53	Orange	3	UP	US	0	1	0		3	1
26	Unpaired	F	3.53	Orange	4	UP	US	1	1	1	2	4	0
26	Unpaired	F	3.53	Orange	5	UP	US	0	1	0		3	1
27	Unpaired	F	3.93	Orange	1	UP	US	-1	0	0		0
27	Unpaired	F	3.93	Orange	2	UP	US	0	1	0		3	1
27	Unpaired	F	3.93	Orange	3	UP	US	0	1	0		1	3
27	Unpaired	F	3.93	Orange	4	UP	US	0	1	0		4	0
27	Unpaired	F	3.93	Orange	5	UP	US	-1	1	0		2	2
28	Unpaired	F	4	Orange	1	UP	US	0	0	0		0
28	Unpaired	F	4	Orange	2	UP	US	-1	1	0		1	3
28	Unpaired	F	4	Orange	3	UP	US	-1	1	0		3	1
28	Unpaired	F	4	Orange	4	UP	US	-1	1	0		3	1
28	Unpaired	F	4	Orange	5	UP	US	0	1	0		3	1
29	Unpaired	M	1.97	Orange	1	UP	US	0	1	0		1	3
29	Unpaired	M	1.97	Orange	2	UP	US	0	1	0		2	2
29	Unpaired	M	1.97	Orange	3	UP	US	0	1	0		4	0
29	Unpaired	M	1.97	Orange	4	UP	US	0	1	0		3	1
29	Unpaired	M	1.97	Orange	5	UP	US	0	1	0		4	0
30	Unpaired	F	3.43	Orange	1	UP	US	0	1	0		2	2
30	Unpaired	F	3.43	Orange	2	UP	US	0	1	0		1	3
30	Unpaired	F	3.43	Orange	3	UP	US	0	1	0		3	1
30	Unpaired	F	3.43	Orange	4	UP	US	1	1	1	3	1	3
30	Unpaired	F	3.43	Orange	5	UP	US	0	1	0		4	0
31	Unpaired	F	3.83	Orange	1	UP	US	0	1	0		3	1
31	Unpaired	F	3.83	Orange	2	UP	US	0	1	0		2	2
31	Unpaired	F	3.83	Orange	3	UP	US	0	1	0		1	3
31	Unpaired	F	3.83	Orange	4	UP	US	0	1	0		1	3
31	Unpaired	F	3.83	Orange	5	UP	US	-1	1	0		4	0
32	Unpaired	M	2.4	Orange	1	UP	US	0	1	0		1	3
32	Unpaired	M	2.4	Orange	2	UP	US	-1	1	0		1.5	2.5
32	Unpaired	M	2.4	Orange	3	UP	US	0	1	0		2	2
32	Unpaired	M	2.4	Orange	4	UP	US	-1	1	0		3	1
32	Unpaired	M	2.4	Orange	5	UP	US	-1	1	0		1	3
33	Paired	F	3.58	Orange	1	+	USm	1	1	0		4	0
33	Paired	F	3.58	Orange	2	+	USm	1	1	3	1	4	0
33	Paired	F	3.58	Orange	3	+	USm	1	1	4	0	4	0
33	Paired	F	3.58	Orange	4	+	USm	1	1	4	0	4	0
33	Paired	F	3.58	Orange	5	+	USm	1	1	4	0	4	0
33	Paired	F	3.58	Orange	1	-	USm	1	-1	2	2	4	0
33	Paired	F	3.58	Orange	2	-	USm	-1	-1	0		0
33	Paired	F	3.58	Orange	3	-	USm	1	0	3	1	4	0
33	Paired	F	3.58	Orange	4	-	USm	0	-1	0		0
33	Paired	F	3.58	Orange	5	-	USm	1	-1	3	1	1	0
34	Paired	F	2.7	Orange	1	+	USm	-1	-1	0		1	3
34	Paired	F	2.7	Orange	2	+	USm	1	1	0		0
34	Paired	F	2.7	Orange	3	+	USm	1	1	0		2	2
34	Paired	F	2.7	Orange	4	+	USm	1	1	3	1	4	0
34	Paired	F	2.7	Orange	5	+	USm	1	1	4	0	4	0
34	Paired	F	2.7	Orange	1	-	USm	1	0	2	2	2	0
34	Paired	F	2.7	Orange	2	-	USm	1	-1	2	2	2	0
34	Paired	F	2.7	Orange	3	-	USm	1	-1	0		0
34	Paired	F	2.7	Orange	4	-	USm	-1	-1	0		0
34	Paired	F	2.7	Orange	5	-	USm	0	0	0		0
35	Paired	F	3.91	Orange	1	+	USm	-1	1	0		3	1
35	Paired	F	3.91	Orange	2	+	USm	1	1	1	3	4	0
35	Paired	F	3.91	Orange	3	+	USm	-1	1	4	0	3	1
35	Paired	F	3.91	Orange	4	+	USm	1	1	1	3	4	0
35	Paired	F	3.91	Orange	5	+	USm	1	1	1	3	4	0
35	Paired	F	3.91	Orange	1	-	USm	-1	1	0		2	2
35	Paired	F	3.91	Orange	2	-	USm	-1	-1	0		0
35	Paired	F	3.91	Orange	3	-	USm	1	-1	1	3	1	0
35	Paired	F	3.91	Orange	4	-	USm	-1	0	0		0
35	Paired	F	3.91	Orange	5	-	USm	-1	-1	0		0
36	Paired	M	2.26	Orange	1	+	USm	-1	-1	0		0
36	Paired	M	2.26	Orange	2	+	USm	0	1	0		3	1
36	Paired	M	2.26	Orange	3	+	USm	0	1	0		4	0
36	Paired	M	2.26	Orange	4	+	USm	1	0	4	0	4	0
36	Paired	M	2.26	Orange	5	+	USm	1	0	4	0	4	0
36	Paired	M	2.26	Orange	1	-	USm	1	-1	0		1	3
36	Paired	M	2.26	Orange	2	-	USm	0	-1	0		0
36	Paired	M	2.26	Orange	3	-	USm	-1	-1	0		0
36	Paired	M	2.26	Orange	4	-	USm	0	-1	0		1	3
36	Paired	M	2.26	Orange	5	-	USm	-1	-1	0		0
37	Paired	F	3.6	Orange	1	+	USm	0	0	0		0
37	Paired	F	3.6	Orange	2	+	USm	0	0	0		0
37	Paired	F	3.6	Orange	3	+	USm	0	0	0		0
37	Paired	F	3.6	Orange	4	+	USm	0	1	0		2	2
37	Paired	F	3.6	Orange	5	+	USm	-1	1	0		1	3
37	Paired	F	3.6	Orange	1	-	USm	1	-1	2	2	4	0
37	Paired	F	3.6	Orange	2	-	USm	0	-1	0		0
37	Paired	F	3.6	Orange	3	-	USm	0	0	0		0
37	Paired	F	3.6	Orange	4	-	USm	-1	0	0		0
37	Paired	F	3.6	Orange	5	-	USm	0	0	0		0
38	Paired	F	3.65	Orange	1	+	USm	0	1	0		3	1
38	Paired	F	3.65	Orange	2	+	USm	1	1	4	0	4	0
38	Paired	F	3.65	Orange	3	+	USm	1	1	2	2	4	0
38	Paired	F	3.65	Orange	4	+	USm	1	0	4	0	4	0
38	Paired	F	3.65	Orange	5	+	USm	1	0	4	0	4	0
38	Paired	F	3.65	Orange	1	-	USm	1	-1	1	3	2	0
38	Paired	F	3.65	Orange	2	-	USm	0	0	0		0
38	Paired	F	3.65	Orange	3	-	USm	-1	-1	0		0
38	Paired	F	3.65	Orange	4	-	USm	-1	-1	0		0
38	Paired	F	3.65	Orange	5	-	USm	0	0	0		0
39	Paired	F	3.78	Orange	1	+	USm	1	1	0		4	0
39	Paired	F	3.78	Orange	2	+	USm	1	1	4	0	4	0
39	Paired	F	3.78	Orange	3	+	USm	1	0	4	0	0	0
39	Paired	F	3.78	Orange	4	+	USm	1	1	4	0	4	0
39	Paired	F	3.78	Orange	5	+	USm	1	1	4	0	4	0
39	Paired	F	3.78	Orange	1	-	USm	1	0	2	2	4	0
39	Paired	F	3.78	Orange	2	-	USm	1	0	3	1	4	0
39	Paired	F	3.78	Orange	3	-	USm	1	0	3	1	4	0
39	Paired	F	3.78	Orange	4	-	USm	0	0	0		0
39	Paired	F	3.78	Orange	5	-	USm	0	0	0		0
40	Paired	M	1.9	Orange	1	+	USm	0	1	0		2	2
40	Paired	M	1.9	Orange	2	+	USm	1	1	3	1	4	0
40	Paired	M	1.9	Orange	3	+	USm	1	1	4	0	4	0
40	Paired	M	1.9	Orange	4	+	USm	1	1	4	0	4	0
40	Paired	M	1.9	Orange	5	+	USm	1	0	4	0	4	0
40	Paired	M	1.9	Orange	1	-	USm	1	1	2	2	4	0
40	Paired	M	1.9	Orange	2	-	USm	-1	-1	0		0
40	Paired	M	1.9	Orange	3	-	USm	1	-1	4	0	1	0
40	Paired	M	1.9	Orange	4	-	USm	0	0	0		0
40	Paired	M	1.9	Orange	5	-	USm	-1	-1	0		0
41	Unpaired	F	3.91	Orange	1	UP	CS	-1	1	0		2	2
41	Unpaired	F	3.91	Orange	2	UP	CS	0	1	0		3	1
41	Unpaired	F	3.91	Orange	3	UP	CS	0	1	0		3	1
41	Unpaired	F	3.91	Orange	4	UP	CS	0	1	0		4	0
41	Unpaired	F	3.91	Orange	5	UP	CS	-1	1	0		4	0
42	Unpaired	M	2.22	Orange	1	UP	CS	0	1	0		1	3
42	Unpaired	M	2.22	Orange	2	UP	CS	0	1	0		4	0
42	Unpaired	M	2.22	Orange	3	UP	CS	0	1	0		3	1
42	Unpaired	M	2.22	Orange	4	UP	CS	0	1	0		2	2
42	Unpaired	M	2.22	Orange	5	UP	CS	0	1	0		4	0
43	Unpaired	M	2.05	Orange	1	UP	CS	0	1	0		2	2
43	Unpaired	M	2.05	Orange	2	UP	CS	0	1	0		4	0
43	Unpaired	M	2.05	Orange	3	UP	CS	-1	1	0		3	1
43	Unpaired	M	2.05	Orange	4	UP	CS	1	1	3	1	3	1
43	Unpaired	M	2.05	Orange	5	UP	CS	1	1	1	3	3	1
44	Unpaired	M	2.03	Orange	1	UP	CS	-1	1	0		2	2
44	Unpaired	M	2.03	Orange	2	UP	CS	-1	1	0		3	1
44	Unpaired	M	2.03	Orange	3	UP	CS	1	1	3	0	2	2
44	Unpaired	M	2.03	Orange	4	UP	CS	0	1	0		2	2
44	Unpaired	M	2.03	Orange	5	UP	CS	-1	1	0		4	0
45	Unpaired	F	3.89	Orange	1	UP	CS	0	0	0		0
45	Unpaired	F	3.89	Orange	2	UP	CS	0	-1	0		0
45	Unpaired	F	3.89	Orange	3	UP	CS	0	1	0		4	0
45	Unpaired	F	3.89	Orange	4	UP	CS	-1	1	0		1	3
45	Unpaired	F	3.89	Orange	5	UP	CS	-1	1	0		2	2
46	Unpaired	M	1.91	Orange	1	UP	CS	0	1	0		1	3
46	Unpaired	M	1.91	Orange	2	UP	CS	0	1	0		2	2
46	Unpaired	M	1.91	Orange	3	UP	CS	-1	1	0		3	1
46	Unpaired	M	1.91	Orange	4	UP	CS	-1	1	0		3	1
46	Unpaired	M	1.91	Orange	5	UP	CS	-1	1	0		2	2
47	Unpaired	M	2.32	Orange	1	UP	CS	0	1	0		3	1
47	Unpaired	M	2.32	Orange	2	UP	CS	0	1	0		2	2
47	Unpaired	M	2.32	Orange	3	UP	CS	0	1	0		2	2
47	Unpaired	M	2.32	Orange	4	UP	CS	-1	1	0		3	1
47	Unpaired	M	2.32	Orange	5	UP	CS	-1	1	0		3	1
48	Unpaired	F	2.84	Orange	1	UP	CS	0	1	0		3	1
48	Unpaired	F	2.84	Orange	2	UP	CS	1	1	0		4	0
48	Unpaired	F	2.84	Orange	3	UP	CS	1	1	1	3	3	1
48	Unpaired	F	2.84	Orange	4	UP	CS	0	1	0		4	0
48	Unpaired	F	2.84	Orange	5	UP	CS	1	1	3	1	4	0
49	Paired	F	3.87	Coffee	1	+	USm	1	1	2	2	4	0
49	Paired	F	3.87	Coffee	2	+	USm	1	1	4	0	4	0
49	Paired	F	3.87	Coffee	3	+	USm	1	0	4	0	4	0
49	Paired	F	3.87	Coffee	4	+	USm	1	1	4	0	4	0
49	Paired	F	3.87	Coffee	5	+	USm	1	1	4	0	4	0
49	Paired	F	3.87	Coffee	1	-	USm	-1	-1	0		0
49	Paired	F	3.87	Coffee	2	-	USm	-1	-1	0		0
49	Paired	F	3.87	Coffee	3	-	USm	0	-1	0		0
49	Paired	F	3.87	Coffee	4	-	USm	-1	-1	0		0
49	Paired	F	3.87	Coffee	5	-	USm	-1	-1	0		0
50	Paired	F	3.46	Coffee	1	+	USm	1	1	3	1	4	0
50	Paired	F	3.46	Coffee	2	+	USm	1	0	3	1	4	0
50	Paired	F	3.46	Coffee	3	+	USm	1	0	4	0	4	0
50	Paired	F	3.46	Coffee	4	+	USm	1	1	4	0	4	0
50	Paired	F	3.46	Coffee	5	+	USm	1	1	4	0	4	0
50	Paired	F	3.46	Coffee	1	-	USm	-1	-1	0		0
50	Paired	F	3.46	Coffee	2	-	USm	-1	-1	0		0
50	Paired	F	3.46	Coffee	3	-	USm	-1	-1	0		0
50	Paired	F	3.46	Coffee	4	-	USm	0	-1	0		0
50	Paired	F	3.46	Coffee	5	-	USm	-1	-1	0		0
51	Paired	F	2.94	Coffee	1	+	USm	1	1	2	2	4	0
51	Paired	F	2.94	Coffee	2	+	USm	1	1	4	0	4	0
51	Paired	F	2.94	Coffee	3	+	USm	1	1	4	0	4	0
51	Paired	F	2.94	Coffee	4	+	USm	1	1	3	1	4	0
51	Paired	F	2.94	Coffee	5	+	USm	1	0	4	0	4	0
51	Paired	F	2.94	Coffee	1	-	USm	-1	-1	0		0
51	Paired	F	2.94	Coffee	2	-	USm	0	-1	0		0
51	Paired	F	2.94	Coffee	3	-	USm	-1	-1	0		0
51	Paired	F	2.94	Coffee	4	-	USm	-1	-1	0		0
51	Paired	F	2.94	Coffee	5	-	USm	-1	-1	0		0
52	Paired	F	4.05	Coffee	1	+	USm	1	1	2	2	4	0
52	Paired	F	4.05	Coffee	2	+	USm	1	0	4	0	4	0
52	Paired	F	4.05	Coffee	3	+	USm	1	0	4	0	4	0
52	Paired	F	4.05	Coffee	4	+	USm	1	1	3	1	4	0
52	Paired	F	4.05	Coffee	5	+	USm	-1	1	0		2	2
52	Paired	F	4.05	Coffee	1	-	USm	-1	-1	0		0
52	Paired	F	4.05	Coffee	2	-	USm	-1	-1	0		0
52	Paired	F	4.05	Coffee	3	-	USm	-1	-1	0		0
52	Paired	F	4.05	Coffee	4	-	USm	0	-1	0		0
52	Paired	F	4.05	Coffee	5	-	USm	-1	-1	0		0
53	Paired	M	3	Coffee	1	+	USm	1	0	2	2	4	0
53	Paired	M	3	Coffee	2	+	USm	0	-1	0		0
53	Paired	M	3	Coffee	3	+	USm	1	1	2	2	4	0
53	Paired	M	3	Coffee	4	+	USm	1	0	4	0	4	0
53	Paired	M	3	Coffee	5	+	USm	1	0	3	1	4	0
53	Paired	M	3	Coffee	1	-	USm	0	0	0		0
53	Paired	M	3	Coffee	2	-	USm	0	0	0		0
53	Paired	M	3	Coffee	3	-	USm	0	-1	0		0
53	Paired	M	3	Coffee	4	-	USm	0	0	0		0
53	Paired	M	3	Coffee	5	-	USm	0	-1	0		0
54	Paired	F	4.58	Coffee	1	+	USm	-1	1	2	2	4	0
54	Paired	F	4.58	Coffee	2	+	USm	-1	1	0		3	1
54	Paired	F	4.58	Coffee	3	+	USm	1	1	3	1	4	0
54	Paired	F	4.58	Coffee	4	+	USm	1	1	4	0	4	0
54	Paired	F	4.58	Coffee	5	+	USm	1	1	3	1	4	0
54	Paired	F	4.58	Coffee	1	-	USm	0	0	0		0
54	Paired	F	4.58	Coffee	2	-	USm	0	-1	0		0
54	Paired	F	4.58	Coffee	3	-	USm	-1	-1	0		0
54	Paired	F	4.58	Coffee	4	-	USm	0	-1	0		0
54	Paired	F	4.58	Coffee	5	-	USm	0	0	0		0
55	Paired	F	3.71	Coffee	1	+	USm	1	1	0		3	1
55	Paired	F	3.71	Coffee	2	+	USm	0	1	0		1	3
55	Paired	F	3.71	Coffee	3	+	USm	0	0	0		0
55	Paired	F	3.71	Coffee	4	+	USm	0	1	0		1	3
55	Paired	F	3.71	Coffee	5	+	USm	0	0	0		0
55	Paired	F	3.71	Coffee	1	-	USm	-1	-1	0		0
55	Paired	F	3.71	Coffee	2	-	USm	-1	-1	0		0
55	Paired	F	3.71	Coffee	3	-	USm	-1	-1	0		0
55	Paired	F	3.71	Coffee	4	-	USm	-1	-1	0		0
55	Paired	F	3.71	Coffee	5	-	USm	0	0	0		0
56	Paired	M	2.4	Coffee	1	+	USm	0	-1	0		0
56	Paired	M	2.4	Coffee	2	+	USm	0	1	0		1	3
56	Paired	M	2.4	Coffee	3	+	USm	1	0	4	0	4	0
56	Paired	M	2.4	Coffee	4	+	USm	1	1	1	3	4	0
56	Paired	M	2.4	Coffee	5	+	USm	1	0	4	0	4	0
56	Paired	M	2.4	Coffee	1	-	USm	0	-1	0		0
56	Paired	M	2.4	Coffee	2	-	USm	-1	-1	0		0
56	Paired	M	2.4	Coffee	3	-	USm	0	-1	0		0
56	Paired	M	2.4	Coffee	4	-	USm	-1	-1	0		0
56	Paired	M	2.4	Coffee	5	-	USm	-1	-1	0		0
57	Unpaired	F	3.25	Coffee	1	UP	CS	1	1	4	0	2	2
57	Unpaired	F	3.25	Coffee	2	UP	CS	0	1	0		2	2
57	Unpaired	F	3.25	Coffee	3	UP	CS	0	1	0		3	1
57	Unpaired	F	3.25	Coffee	4	UP	CS	-1	1	0		3	1
57	Unpaired	F	3.25	Coffee	5	UP	CS	0	1	0		4	0
58	Unpaired	M	2.52	Coffee	1	UP	CS	1	1	3	1	4	0
58	Unpaired	M	2.52	Coffee	2	UP	CS	1	1	4	0	1	3
58	Unpaired	M	2.52	Coffee	3	UP	CS	-1	1	1	3	4	0
58	Unpaired	M	2.52	Coffee	4	UP	CS	-1	1	0		2	2
58	Unpaired	M	2.52	Coffee	5	UP	CS	-1	1	0		2	2
59	Unpaired	F	3.52	Coffee	1	UP	CS	0	0	0		0
59	Unpaired	F	3.52	Coffee	2	UP	CS	-1	-1	0		0
59	Unpaired	F	3.52	Coffee	3	UP	CS	0	0	0		0
59	Unpaired	F	3.52	Coffee	4	UP	CS	0	0	0		0
59	Unpaired	F	3.52	Coffee	5	UP	CS	0	1	0		2	2
60	Unpaired	M	2.75	Coffee	1	UP	CS	1	0	2	2	0
60	Unpaired	M	2.75	Coffee	2	UP	CS	0	0	0		0
60	Unpaired	M	2.75	Coffee	3	UP	CS	0	0	0		0
60	Unpaired	M	2.75	Coffee	4	UP	CS	0	1	0		2	2
60	Unpaired	M	2.75	Coffee	5	UP	CS	1	1	1	3	2	2
61	Unpaired	F	4.04	Coffee	1	UP	US	1	0	2	2	1	3
61	Unpaired	F	4.04	Coffee	2	UP	US	0	1	0		3	1
61	Unpaired	F	4.04	Coffee	3	UP	US	0	1	0		4	0
61	Unpaired	F	4.04	Coffee	4	UP	US	1	1	4	0	4	0
61	Unpaired	F	4.04	Coffee	5	UP	US	0	1	0		4	0
62	Unpaired	M	2.61	Coffee	1	UP	US	1	1	3	1	2	2
62	Unpaired	M	2.61	Coffee	2	UP	US	0	1	0		3	1
62	Unpaired	M	2.61	Coffee	3	UP	US	1	1	4	0	4	0
62	Unpaired	M	2.61	Coffee	4	UP	US	-1	1	1	3	4	0
62	Unpaired	M	2.61	Coffee	5	UP	US	1	1	3	1	3	1
63	Unpaired	M	1.78	Coffee	1	UP	US	1	1	3	1	2	2
63	Unpaired	M	1.78	Coffee	2	UP	US	0	1	0		1	3
63	Unpaired	M	1.78	Coffee	3	UP	US	-1	1	0		2	2
63	Unpaired	M	1.78	Coffee	4	UP	US	-1	1	0		3	1
63	Unpaired	M	1.78	Coffee	5	UP	US	-1	1	0		3	1
64	Unpaired	M	2.68	Coffee	1	UP	US	1	1	3	1	3	1
64	Unpaired	M	2.68	Coffee	2	UP	US	0	1	1	3	2	2
64	Unpaired	M	2.68	Coffee	3	UP	US	-1	1	0		4	0
64	Unpaired	M	2.68	Coffee	4	UP	US	-1	1	1	3	4	0
64	Unpaired	M	2.68	Coffee	5	UP	US	0	1	0		4	0
