# Supplementary material for: Learning and memory in the orange head cockroach (Eublaberus posticus)
Source: PLoS One. 2022 Aug 22;17(8):e0272598. doi: 10.1371/journal.pone.0272598 (PMC9394846; doi:10.1371/journal.pone.0272598)
Supplement: S2 File — (ZIP) [file pone.0272598.s002.zip › exp1p.csv]

Roach	Sex	Weight	Group	LastTrial	Stimulus	CS	Duration	Latency
1	M	2.4	Paired	USm	P+	Orange	8	14
1	M	2.4	Paired	USm	P-	Orange	3	32
2	F	4.09	Paired	USm	P+	Orange	17	1
2	F	4.09	Paired	USm	P-	Orange	0
3	F	3.97	Paired	USm	P+	Orange	6	20
3	F	3.97	Paired	USm	P-	Orange	0
4	M	2.53	Paired	USm	P+	Orange	22	3
4	M	2.53	Paired	USm	P-	Orange	0
5	M	2.1	Paired	USm	P+	Coffee	9	20
5	M	2.1	Paired	USm	P-	Coffee	2	58
6	M	2.54	Paired	USm	P+	Coffee	9	14
6	M	2.54	Paired	USm	P-	Coffee	0
7	M	2.14	Paired	USm	P+	Coffee	21	2
7	M	2.14	Paired	USm	P-	Coffee	0
8	F	3.82	Paired	USm	P+	Coffee	0
8	F	3.82	Paired	USm	P-	Coffee	0
9	M	2.05	Unpaired	CS	UP+	Coffee	0
9	M	2.05	Unpaired	CS	UPn	Coffee	7	48
10	M	2.24	Unpaired	CS	UP+	Coffee	6	24
10	M	2.24	Unpaired	CS	UPn	Coffee	0
11	F	3.55	Unpaired	CS	UP+	Coffee	7	34
11	F	3.55	Unpaired	CS	UPn	Coffee	9	7
12	F	3.79	Unpaired	CS	UP+	Coffee	7	53
12	F	3.79	Unpaired	CS	UPn	Coffee	0
13	F	3.94	Paired	USm	P+	Orange	0
13	F	3.94	Paired	USm	P-	Orange	0
14	M	2.8	Paired	USm	P+	Orange	10	2
14	M	2.8	Paired	USm	P-	Orange	3	24
15	M	2.44	Paired	USm	P+	Orange	0
15	M	2.44	Paired	USm	P-	Orange	4	9
16	F	4.39	Paired	USm	P+	Orange	7	1
16	F	4.39	Paired	USm	P-	Orange	8	10
17	F	4.18	Unpaired	US	UP+	Coffee	5	23
17	F	4.18	Unpaired	US	UPn	Coffee	0
18	F	3.54	Unpaired	US	UP+	Coffee	15	26
18	F	3.54	Unpaired	US	UPn	Coffee	0
19	F	3.78	Unpaired	US	UP+	Coffee	16	38
19	F	3.78	Unpaired	US	UPn	Coffee	0
20	M	2.24	Unpaired	US	UP+	Coffee	6	26
20	M	2.24	Unpaired	US	UPn	Coffee	0
21	F	4.42	Paired	USm	P+	Coffee	13	1
21	F	4.42	Paired	USm	P-	Coffee	0
22	F	3.92	Paired	USm	P+	Coffee	15	1
22	F	3.92	Paired	USm	P-	Coffee	0
23	F	4.05	Paired	USm	P+	Coffee	14	1
23	F	4.05	Paired	USm	P-	Coffee	0
24	M	2.61	Paired	USm	P+	Coffee	25	14
24	M	2.61	Paired	USm	P-	Coffee	0
25	M	2.61	Unpaired	CS	UP+	Orange	0
25	M	2.61	Unpaired	CS	UPn	Orange	5	46
26	F	3.53	Unpaired	CS	UP+	Orange	0
26	F	3.53	Unpaired	CS	UPn	Orange	27	9
27	F	3.93	Unpaired	CS	UP+	Orange	0
27	F	3.93	Unpaired	CS	UPn	Orange	15	16
28	F	4	Unpaired	CS	UP+	Orange	0
28	F	4	Unpaired	CS	UPn	Orange	15	7
29	M	1.97	Unpaired	CS	UP+	Orange	0
29	M	1.97	Unpaired	CS	UPn	Orange	8	21
30	F	3.43	Unpaired	CS	UP+	Orange	0
30	F	3.43	Unpaired	CS	UPn	Orange	19	4
31	F	3.83	Unpaired	CS	UP+	Orange	0
31	F	3.83	Unpaired	CS	UPn	Orange	11	14
32	M	2.4	Unpaired	CS	UP+	Orange	0
32	M	2.4	Unpaired	CS	UPn	Orange	11	28
33	F	3.58	Paired	USp	P+	Orange	21	13
33	F	3.58	Paired	USp	P-	Orange	7	52
34	F	2.7	Paired	USp	P+	Orange	42	2
34	F	2.7	Paired	USp	P-	Orange	0
35	F	3.91	Paired	USp	P+	Orange	16	1
35	F	3.91	Paired	USp	P-	Orange	0
36	M	2.26	Paired	USp	P+	Orange	25	4
36	M	2.26	Paired	USp	P-	Orange	14	47
37	F	3.6	Paired	USp	P+	Orange	0
37	F	3.6	Paired	USp	P-	Orange	2	58
38	F	3.65	Paired	USp	P+	Orange	20	0
38	F	3.65	Paired	USp	P-	Orange	0
39	F	3.78	Paired	USp	P+	Orange	25	5
39	F	3.78	Paired	USp	P-	Orange	18	24
40	M	1.9	Paired	USp	P+	Orange	14	23
40	M	1.9	Paired	USp	P-	Orange	0
41	F	3.91	Unpaired	US	UP+	Orange	3	1
41	F	3.91	Unpaired	US	UPn	Orange	10	5
42	M	2.22	Unpaired	US	UP+	Orange	0
42	M	2.22	Unpaired	US	UPn	Orange	11	6
43	M	2.05	Unpaired	US	UP+	Orange	0
43	M	2.05	Unpaired	US	UPn	Orange	25	17
44	M	2.03	Unpaired	US	UP+	Orange	2	56
44	M	2.03	Unpaired	US	UPn	Orange	36	1
45	F	3.89	Unpaired	US	UP+	Orange	0
45	F	3.89	Unpaired	US	UPn	Orange	11	8
46	M	1.91	Unpaired	US	UP+	Orange	0
46	M	1.91	Unpaired	US	UPn	Orange	18	12
47	M	2.32	Unpaired	US	UP+	Orange	0
47	M	2.32	Unpaired	US	UPn	Orange	19	8
48	F	2.84	Unpaired	US	UP+	Orange	2	45
48	F	2.84	Unpaired	US	UPn	Orange	12	6
49	F	3.87	Paired	USp	P+	Coffee	24	2
49	F	3.87	Paired	USp	P-	Coffee	0
50	F	3.46	Paired	USp	P+	Coffee	27	4
50	F	3.46	Paired	USp	P-	Coffee	0
51	F	2.94	Paired	USp	P+	Coffee	34	1
51	F	2.94	Paired	USp	P-	Coffee	0
52	F	4.05	Paired	USp	P+	Coffee	0
52	F	4.05	Paired	USp	P-	Coffee	0
53	M	3	Paired	USp	P+	Coffee	32	3
53	M	3	Paired	USp	P-	Coffee	0
54	F	4.58	Paired	USp	P+	Coffee	0
54	F	4.58	Paired	USp	P-	Coffee	1	6
55	F	3.71	Paired	USp	P+	Coffee	0
55	F	3.71	Paired	USp	P-	Coffee	0
56	M	2.4	Paired	USp	P+	Coffee	17	8
56	M	2.4	Paired	USp	P-	Coffee	0
57	F	3.25	Unpaired	US	UP+	Coffee	0
57	F	3.25	Unpaired	US	UPn	Coffee	6	20
58	M	2.52	Unpaired	US	UP+	Coffee	8	45
58	M	2.52	Unpaired	US	UPn	Coffee	16	4
59	F	3.52	Unpaired	US	UP+	Coffee	0
59	F	3.52	Unpaired	US	UPn	Coffee	0
60	M	2.75	Unpaired	US	UP+	Coffee	0
60	M	2.75	Unpaired	US	UPn	Coffee	0
61	F	4.04	Unpaired	CS	UP+	Coffee	0
61	F	4.04	Unpaired	CS	UPn	Coffee	0
62	M	2.61	Unpaired	CS	UP+	Coffee	6	28
62	M	2.61	Unpaired	CS	UPn	Coffee	0
63	M	1.78	Unpaired	CS	UP+	Coffee	0
63	M	1.78	Unpaired	CS	UPn	Coffee	0
64	M	2.68	Unpaired	CS	UP+	Coffee	3	40
64	M	2.68	Unpaired	CS	UPn	Coffee	0
