# Supplementary material for: Learning and memory in the orange head cockroach (Eublaberus posticus)
Source: PLoS One. 2022 Aug 22;17(8):e0272598. doi: 10.1371/journal.pone.0272598 (PMC9394846; doi:10.1371/journal.pone.0272598)
Supplement: S2 File — (ZIP) [file pone.0272598.s002.zip › exp2c.csv]

Roach	Retention	Sex	Weight	CS	Trial	TrialType	CSApproach	USApproach	CSMPRDuration	CSMPRLatency	USMPRDuration	USMPRLatency
1	45	F	3.03	Orange	1	+	1	1	2	2	4	0
1	45	F	3.03	Orange	2	+	1	1	4	0	4	0
1	45	F	3.03	Orange	3	+	1	1	4	0	4	0
1	45	F	3.03	Orange	4	+	1	1	4	0	4	0
1	45	F	3.03	Orange	5	+	1	1	4	0	4	0
1	45	F	3.03	Orange	1	-	1	1	1	3	4	0
1	45	F	3.03	Orange	2	-	-1	-1	0		0
1	45	F	3.03	Orange	3	-	0	-1	0		0
1	45	F	3.03	Orange	4	-	0	0	0		0
1	45	F	3.03	Orange	5	-	-1	-1	0		0
3	45	M	2.35	Orange	1	+	-1	1	0		2	2
3	45	M	2.35	Orange	2	+	1	1	2	2	4	0
3	45	M	2.35	Orange	3	+	1	0	3	1	4	0
3	45	M	2.35	Orange	4	+	1	1	4	0	4	0
3	45	M	2.35	Orange	5	+	1	1	2	2	4	0
3	45	M	2.35	Orange	1	-	1	0	4	0	4	0
3	45	M	2.35	Orange	2	-	0	-1	0		0
3	45	M	2.35	Orange	3	-	1	-1	2	2	1	0
3	45	M	2.35	Orange	4	-	-1	-1	0		0
3	45	M	2.35	Orange	5	-	0	-1	0		0
4	45	F	3.16	Orange	1	+	-1	-1	0		1	2
4	45	F	3.16	Orange	2	+	1	1	3	1	4	0
4	45	F	3.16	Orange	3	+	1	1	3	1	2	2
4	45	F	3.16	Orange	4	+	1	1	4	0	4	0
4	45	F	3.16	Orange	5	+	1	1	4	0	4	0
4	45	F	3.16	Orange	1	-	1	-1	2	2	3	0
4	45	F	3.16	Orange	2	-	-1	-1	0		0
4	45	F	3.16	Orange	3	-	-1	-1	0		0
4	45	F	3.16	Orange	4	-	-1	-1	0		0
4	45	F	3.16	Orange	5	-	0	-1	0		0
5	45	F	3.68	Coffee	1	+	1	1	1	3	4	0
5	45	F	3.68	Coffee	2	+	1	1	0		4	0
5	45	F	3.68	Coffee	3	+	1	1	4	0	4	0
5	45	F	3.68	Coffee	4	+	1	0	4	0	4	0
5	45	F	3.68	Coffee	5	+	1	1	2	2	4	0
5	45	F	3.68	Coffee	1	-	-1	-1	0		0
5	45	F	3.68	Coffee	2	-	0	-1	0		0
5	45	F	3.68	Coffee	3	-	-1	-1	0		0
5	45	F	3.68	Coffee	4	-	-1	-1	0		0
5	45	F	3.68	Coffee	5	-	-1	0	0		0
6	45	F	3.57	Coffee	1	+	1	1	0		3	1
6	45	F	3.57	Coffee	2	+	0	0	0		1	3
6	45	F	3.57	Coffee	3	+	1	1	2	2	4	0
6	45	F	3.57	Coffee	4	+	1	0	3	1	4	0
6	45	F	3.57	Coffee	5	+	1	0	3	1	4	0
6	45	F	3.57	Coffee	1	-	1	1	1	3	4	0
6	45	F	3.57	Coffee	2	-	-1	-1	0		0
6	45	F	3.57	Coffee	3	-	-1	0	0		0
6	45	F	3.57	Coffee	4	-	0	-1	0		0
6	45	F	3.57	Coffee	5	-	-1	-1	0		0
7	45	M	1.54	Coffee	1	+	1	0	4	0	4	0
7	45	M	1.54	Coffee	2	+	-1	1	0		3	1
7	45	M	1.54	Coffee	3	+	1	1	4	1	4	0
7	45	M	1.54	Coffee	4	+	1	1	4	0	4	0
7	45	M	1.54	Coffee	5	+	1	0	3	1	4	0
7	45	M	1.54	Coffee	1	-	-1	-1	0		1	0
7	45	M	1.54	Coffee	2	-	0	-1	0		0
7	45	M	1.54	Coffee	3	-	-1	0	0		0
7	45	M	1.54	Coffee	4	-	-1	-1	0		0
7	45	M	1.54	Coffee	5	-	-1	-1	0		0
8	45	M	1.94	Coffee	1	+	1	1	2	2	4	0
8	45	M	1.94	Coffee	2	+	1	1	2	2	4	0
8	45	M	1.94	Coffee	3	+	1	1	3	1	4	0
8	45	M	1.94	Coffee	4	+	1	1	3	1	4	0
8	45	M	1.94	Coffee	5	+	1	1	2	2	4	0
8	45	M	1.94	Coffee	1	-	0	0	0		0
8	45	M	1.94	Coffee	2	-	-1	-1	0		0
8	45	M	1.94	Coffee	3	-	0	0	0		0
8	45	M	1.94	Coffee	4	-	-1	-1	0		0
8	45	M	1.94	Coffee	5	-	-1	-1	0		0
9	405	F	3.91	Orange	1	+	-1	-1	0		2	2
9	405	F	3.91	Orange	2	+	1	1	0		3	1
9	405	F	3.91	Orange	3	+	1	1	2	2	4	0
9	405	F	3.91	Orange	4	+	1	1	3	1	4	0
9	405	F	3.91	Orange	5	+	1	0	3	1	4	0
9	405	F	3.91	Orange	1	-	0	-1	0		0
9	405	F	3.91	Orange	2	-	1	-1	0		3	1
9	405	F	3.91	Orange	3	-	0	1	0		0
9	405	F	3.91	Orange	4	-	0	0	0		0
9	405	F	3.91	Orange	5	-	0	-1	0		0
10	405	M	2.72	Orange	1	+	-1	-1	0		1	3
10	405	M	2.72	Orange	2	+	-1	0	0		0
10	405	M	2.72	Orange	3	+	1	1	3	1	4	0
10	405	M	2.72	Orange	4	+	1	1	4	0	4	0
10	405	M	2.72	Orange	5	+	1	1	3	1	4	0
10	405	M	2.72	Orange	1	-	1	-1	2	2	0
10	405	M	2.72	Orange	2	-	-1	-1	0		0
10	405	M	2.72	Orange	3	-	0	-1	0		0
10	405	M	2.72	Orange	4	-	0	-1	0		0
10	405	M	2.72	Orange	5	-	0	-1	0		0
11	405	F	3.84	Orange	1	+	-1	-1	0		1	1
11	405	F	3.84	Orange	2	+	1	1	2	2	4	0
11	405	F	3.84	Orange	3	+	1	1	3	1	4	0
11	405	F	3.84	Orange	4	+	1	1	1	3	4	0
11	405	F	3.84	Orange	5	+	1	1	4	0	4	0
11	405	F	3.84	Orange	1	-	-1	-1	0		0
11	405	F	3.84	Orange	2	-	-1	-1	0		0
11	405	F	3.84	Orange	3	-	0	-1	0		0
11	405	F	3.84	Orange	4	-	1	-1	3	1	0
11	405	F	3.84	Orange	5	-	-1	-1	0		0
12	405	F	3.57	Orange	1	+	0	1	0		4	0
12	405	F	3.57	Orange	2	+	1	1	3	1	4	0
12	405	F	3.57	Orange	3	+	1	1	4	0	4	0
12	405	F	3.57	Orange	4	+	1	1	3	1	4	0
12	405	F	3.57	Orange	5	+	1	1	4	0	4	0
12	405	F	3.57	Orange	1	-	-1	0	0		0
12	405	F	3.57	Orange	2	-	-1	-1	2	2	1	0
12	405	F	3.57	Orange	3	-	-1	-1	0		0
12	405	F	3.57	Orange	4	-	0	0	0		0
12	405	F	3.57	Orange	5	-	0	0	0		0
13	405	F	3.49	Coffee	1	+	0	1	0		3	1
13	405	F	3.49	Coffee	2	+	1	1	1	3	4	0
13	405	F	3.49	Coffee	3	+	-1	1	1	3	1	3
13	405	F	3.49	Coffee	4	+	0	1	0		2	2
13	405	F	3.49	Coffee	5	+	1	0	3	1	4	0
13	405	F	3.49	Coffee	1	-	-1	-1	0		0
13	405	F	3.49	Coffee	2	-	0	-1	0		0
13	405	F	3.49	Coffee	3	-	-1	-1	0		0
13	405	F	3.49	Coffee	4	-	0	-1	0		0
13	405	F	3.49	Coffee	5	-	-1	-1	0		0
14	405	F	3.87	Coffee	1	+	1	1	1	3	4	0
14	405	F	3.87	Coffee	2	+	1	1	1	3	4	0
14	405	F	3.87	Coffee	3	+	1	1	3	1	4	0
14	405	F	3.87	Coffee	4	+	1	1	1	3	4	0
14	405	F	3.87	Coffee	5	+	1	1	2	2	4	0
14	405	F	3.87	Coffee	1	-	-1	-1	0		0
14	405	F	3.87	Coffee	2	-	-1	-1	0		0
14	405	F	3.87	Coffee	3	-	-1	-1	0		0
14	405	F	3.87	Coffee	4	-	-1	-1	0		0
14	405	F	3.87	Coffee	5	-	0	0	0		0
15	405	F	4.53	Coffee	1	+	1	1	2	2	4	0
15	405	F	4.53	Coffee	2	+	1	0	3	1	4	0
15	405	F	4.53	Coffee	3	+	1	0	3	1	4	0
15	405	F	4.53	Coffee	4	+	1	0	3	1	4	0
15	405	F	4.53	Coffee	5	+	1	0	3	1	4	0
15	405	F	4.53	Coffee	1	-	-1	-1	0		0
15	405	F	4.53	Coffee	2	-	1	-1	2	2	2	0
15	405	F	4.53	Coffee	3	-	-1	-1	0		0
15	405	F	4.53	Coffee	4	-	-1	-1	0		0
15	405	F	4.53	Coffee	5	-	-1	-1	0		0
17	15	F	3.33	Orange	1	+	-1	-1	0		0
17	15	F	3.33	Orange	2	+	0	1	0		3	1
17	15	F	3.33	Orange	3	+	0	1	0		4	0
17	15	F	3.33	Orange	4	+	0	1	0		2	2
17	15	F	3.33	Orange	5	+	1	1	2	2	4	0
17	15	F	3.33	Orange	1	-	0	-1	0		0
17	15	F	3.33	Orange	2	-	1	-1	1	3	0
17	15	F	3.33	Orange	3	-	0	0	0		0
17	15	F	3.33	Orange	4	-	0	-1	0		0
17	15	F	3.33	Orange	5	-	0	0	0		0
19	15	M	2.47	Orange	1	+	-1	-1	0		0
19	15	M	2.47	Orange	2	+	0	-1	0		0
19	15	M	2.47	Orange	3	+	0	1	0		3	1
19	15	M	2.47	Orange	4	+	0	1	0		3	1
19	15	M	2.47	Orange	5	+	-1	1	3	1	2	2
19	15	M	2.47	Orange	1	-	1	-1	2	2	1	0
19	15	M	2.47	Orange	2	-	0	-1	0		0
19	15	M	2.47	Orange	3	-	0	-1	0		0
19	15	M	2.47	Orange	4	-	0	-1	0		0
19	15	M	2.47	Orange	5	-	0	0	0		0
20	15	F	4.25	Orange	1	+	0	1	0		2	2
20	15	F	4.25	Orange	2	+	0	1	0		4	0
20	15	F	4.25	Orange	3	+	1	1	1	3	1	3
20	15	F	4.25	Orange	4	+	1	1	1	3	4	0
20	15	F	4.25	Orange	5	+	1	1	3	1	4	0
20	15	F	4.25	Orange	1	-	0	-1	0		0
20	15	F	4.25	Orange	2	-	-1	-1	0		0
20	15	F	4.25	Orange	3	-	0	0	0		0
20	15	F	4.25	Orange	4	-	0	0	0		0
20	15	F	4.25	Orange	5	-	0	0	0		0
24	15	F	4.47	Coffee	1	+	1	0	3	1	4	0
24	15	F	4.47	Coffee	2	+	-1	1	0		1	3
24	15	F	4.47	Coffee	3	+	-1	0	0		0
24	15	F	4.47	Coffee	4	+	1	1	1	3	4	0
24	15	F	4.47	Coffee	5	+	1	0	3	1	4	0
24	15	F	4.47	Coffee	1	-	0	-1	0		0
24	15	F	4.47	Coffee	2	-	-1	-1	0		0
24	15	F	4.47	Coffee	3	-	0	0	0		0
24	15	F	4.47	Coffee	4	-	0	-1	0		0
24	15	F	4.47	Coffee	5	-	-1	-1	0		0
25	135	M	3.35	Orange	1	+	-1	-1	0		0
25	135	M	3.35	Orange	2	+	-1	-1	0		0
25	135	M	3.35	Orange	3	+	-1	1	0		2	2
25	135	M	3.35	Orange	4	+	0	1	0		3	1
25	135	M	3.35	Orange	5	+	1	1	4	0	4	0
25	135	M	3.35	Orange	1	-	1	1	2	2	0
25	135	M	3.35	Orange	2	-	1	1	3	1	3	1
25	135	M	3.35	Orange	3	-	1	-1	1	3	0
25	135	M	3.35	Orange	4	-	-1	-1	0		0
25	135	M	3.35	Orange	5	-	0	-1	0		0
26	135	F	3.72	Orange	1	+	-1	-1	0		3	1
26	135	F	3.72	Orange	2	+	1	0	3	1	4	0
26	135	F	3.72	Orange	3	+	1	1	4	0	4	0
26	135	F	3.72	Orange	4	+	1	1	3	1	4	0
26	135	F	3.72	Orange	5	+	1	1	3	1	4	0
26	135	F	3.72	Orange	1	-	1	-1	2	2	0
26	135	F	3.72	Orange	2	-	-1	-1	0		0
26	135	F	3.72	Orange	3	-	0	-1	0		0
26	135	F	3.72	Orange	4	-	-1	-1	0		0
26	135	F	3.72	Orange	5	-	-1	0	0		0
27	135	F	3.69	Orange	1	+	0	0	0		0
27	135	F	3.69	Orange	2	+	-1	1	0		1	3
27	135	F	3.69	Orange	3	+	1	1	2	2	2	2
27	135	F	3.69	Orange	4	+	0	1	0		4	0
27	135	F	3.69	Orange	5	+	1	1	4	0	4	0
27	135	F	3.69	Orange	1	-	0	0	0		2	2
27	135	F	3.69	Orange	2	-	-1	0	0		0
27	135	F	3.69	Orange	3	-	-1	0	0		0
27	135	F	3.69	Orange	4	-	0	0	0		0
27	135	F	3.69	Orange	5	-	1	0	3	1	3	1
28	135	F	3.67	Orange	1	+	0	1	1	3	4	0
28	135	F	3.67	Orange	2	+	1	1	1	3	4	0
28	135	F	3.67	Orange	3	+	1	1	1	3	4	0
28	135	F	3.67	Orange	4	+	1	1	4	0	4	0
28	135	F	3.67	Orange	5	+	1	0	3	1	4	0
28	135	F	3.67	Orange	1	-	1	1	2	2	3	0
28	135	F	3.67	Orange	2	-	1	1	2	2	4	0
28	135	F	3.67	Orange	3	-	0	-1	0		0
28	135	F	3.67	Orange	4	-	0	-1	0		0
28	135	F	3.67	Orange	5	-	0	-1	0		0
29	1215	M	2.48	Coffee	1	+	-1	0	0		2	2
29	1215	M	2.48	Coffee	2	+	0	1	0		1	3
29	1215	M	2.48	Coffee	3	+	0	1	0		3	1
29	1215	M	2.48	Coffee	4	+	1	1	1	3	4	0
29	1215	M	2.48	Coffee	5	+	1	1	2	2	4	0
29	1215	M	2.48	Coffee	1	-	-1	-1	0		0
29	1215	M	2.48	Coffee	2	-	-1	-1	0		0
29	1215	M	2.48	Coffee	3	-	-1	-1	0		0
29	1215	M	2.48	Coffee	4	-	-1	0	0		0
29	1215	M	2.48	Coffee	5	-	0	-1	0		0
31	1215	F	3.95	Coffee	1	+	1	1	3	1	4	0
31	1215	F	3.95	Coffee	2	+	1	0	3	1	4	0
31	1215	F	3.95	Coffee	3	+	1	1	1	3	3	1
31	1215	F	3.95	Coffee	4	+	0	1	0		4	0
31	1215	F	3.95	Coffee	5	+	1	0	3	1	4	0
31	1215	F	3.95	Coffee	1	-	-1	-1	0		0
31	1215	F	3.95	Coffee	2	-	-1	-1	0		0
31	1215	F	3.95	Coffee	3	-	-1	0	0		0
31	1215	F	3.95	Coffee	4	-	0	0	0		0
31	1215	F	3.95	Coffee	5	-	-1	-1	0		0
36	15	F	3.9	Orange	1	+	-1	-1	0		0
36	15	F	3.9	Orange	2	+	-1	-1	0		0
36	15	F	3.9	Orange	3	+	0	0	0.5		2
36	15	F	3.9	Orange	4	+	1	1	1	3	4	0
36	15	F	3.9	Orange	5	+	1	0	2	2	4	0
36	15	F	3.9	Orange	1	-	1	1	2	2	4	0
36	15	F	3.9	Orange	2	-	-1	-1	2	2	0
36	15	F	3.9	Orange	3	-	-1	-1	0		3	0
36	15	F	3.9	Orange	4	-	0	-1	0		0
36	15	F	3.9	Orange	5	-	-1	-1	0		0
37	135	F	3.82	Coffee	1	+	1	0	3	1	4	0
37	135	F	3.82	Coffee	2	+	1	0	3	1	4	0
37	135	F	3.82	Coffee	3	+	1	1	3	1	4	0
37	135	F	3.82	Coffee	4	+	1	1	3	1	4	0
37	135	F	3.82	Coffee	5	+	1	1	3	1	4	0
37	135	F	3.82	Coffee	1	-	-1	0	0		1	2
37	135	F	3.82	Coffee	2	-	0	0	0		0
37	135	F	3.82	Coffee	3	-	0	-1	0		0
37	135	F	3.82	Coffee	4	-	-1	-1	0		0
37	135	F	3.82	Coffee	5	-	-1	-1	0		0
38	135	M	1.91	Coffee	1	+	0	1	0		3	1
38	135	M	1.91	Coffee	2	+	1	1	2	2	4	0
38	135	M	1.91	Coffee	3	+	1	1	4	0	4	0
38	135	M	1.91	Coffee	4	+	1	1	3	1	4	0
38	135	M	1.91	Coffee	5	+	1	1	4	0	4	0
38	135	M	1.91	Coffee	1	-	-1	-1	0		2	1
38	135	M	1.91	Coffee	2	-	-1	-1	0		0
38	135	M	1.91	Coffee	3	-	0	-1	0		0
38	135	M	1.91	Coffee	4	-	-1	-1	0		0
38	135	M	1.91	Coffee	5	-	0	0	0		0
39	135	F	3.23	Coffee	1	+	1	0	4	0	4	0
39	135	F	3.23	Coffee	2	+	1	1	3	1	4	0
39	135	F	3.23	Coffee	3	+	1	1	4	0	4	0
39	135	F	3.23	Coffee	4	+	1	1	4	0	4	0
39	135	F	3.23	Coffee	5	+	1	0	4	0	4	0
39	135	F	3.23	Coffee	1	-	-1	0	0		0
39	135	F	3.23	Coffee	2	-	-1	-1	0		0
39	135	F	3.23	Coffee	3	-	0	-1	0		0
39	135	F	3.23	Coffee	4	-	0	0	0		0
39	135	F	3.23	Coffee	5	-	0	0	0		0
41	1215	M	2.03	Orange	1	+	0	-1	0		0
41	1215	M	2.03	Orange	2	+	1	1	4	0	0
41	1215	M	2.03	Orange	3	+	0	1	0		3	1
41	1215	M	2.03	Orange	4	+	1	1	2	2	4	0
41	1215	M	2.03	Orange	5	+	1	1	3	1	4	0
41	1215	M	2.03	Orange	1	-	1	-1	2	2	0
41	1215	M	2.03	Orange	2	-	1	1	0		3	1
41	1215	M	2.03	Orange	3	-	1	-1	1	3	0
41	1215	M	2.03	Orange	4	-	1	-1	0		0
41	1215	M	2.03	Orange	5	-	0	-1	0		0
44	1215	F	3.44	Orange	1	+	-1	-1	0		4	0
44	1215	F	3.44	Orange	2	+	-1	1	0		4	0
44	1215	F	3.44	Orange	3	+	0	1	2	1	3	1
44	1215	F	3.44	Orange	4	+	0	1	0		3	1
44	1215	F	3.44	Orange	5	+	1	0	4	0	4	0
44	1215	F	3.44	Orange	1	-	-1	-1	0		0
44	1215	F	3.44	Orange	2	-	1	-1	2	2	0
44	1215	F	3.44	Orange	3	-	-1	-1	0		0
44	1215	F	3.44	Orange	4	-	-1	-1	0		0
44	1215	F	3.44	Orange	5	-	0	-1	0		0
45	15	F	4.48	Coffee	1	+	0	1	0		3	1
45	15	F	4.48	Coffee	2	+	1	1	0		4	0
45	15	F	4.48	Coffee	3	+	1	1	2	2	4	0
45	15	F	4.48	Coffee	4	+	1	0	4	0	4	0
45	15	F	4.48	Coffee	5	+	1	1	3	1	4	0
45	15	F	4.48	Coffee	1	-	1	-1	1	3	0
45	15	F	4.48	Coffee	2	-	-1	0	0		0
45	15	F	4.48	Coffee	3	-	0	-1	0		0
45	15	F	4.48	Coffee	4	-	-1	-1	0		0
45	15	F	4.48	Coffee	5	-	1	-1	1	2	0
46	15	F	3.32	Coffee	1	+	1	0	2	2	4	0
46	15	F	3.32	Coffee	2	+	1	1	3	1	4	0
46	15	F	3.32	Coffee	3	+	1	1	1	3	4	0
46	15	F	3.32	Coffee	4	+	1	1	1	3	4	0
46	15	F	3.32	Coffee	5	+	1	1	2	2	4	0
46	15	F	3.32	Coffee	1	-	-1	0	0		0
46	15	F	3.32	Coffee	2	-	-1	0	0		0
46	15	F	3.32	Coffee	3	-	0	-1	0		0
46	15	F	3.32	Coffee	4	-	0	-1	0		0
46	15	F	3.32	Coffee	5	-	-1	-1	0		0
47	1215	F	4.86	Coffee	1	+	0	0	0		0
47	1215	F	4.86	Coffee	2	+	0	1	0		4	0
47	1215	F	4.86	Coffee	3	+	0	1	0		3	1
47	1215	F	4.86	Coffee	4	+	1	0	2	2	4	0
47	1215	F	4.86	Coffee	5	+	1	0	4	0	4	0
47	1215	F	4.86	Coffee	1	-	-1	-1	0		0
47	1215	F	4.86	Coffee	2	-	0	-1	0		0
47	1215	F	4.86	Coffee	3	-	0	-1	0		0
47	1215	F	4.86	Coffee	4	-	-1	-1	0		0
47	1215	F	4.86	Coffee	5	-	-1	-1	0		0
48	1215	M	2.13	Coffee	1	+	1	0	2	2	4	0
48	1215	M	2.13	Coffee	2	+	1	1	4	0	3	1
48	1215	M	2.13	Coffee	3	+	1	1	2	2	4	0
48	1215	M	2.13	Coffee	4	+	1	1	3	1	4	0
48	1215	M	2.13	Coffee	5	+	1	1	3	1	4	0
48	1215	M	2.13	Coffee	1	-	-1	0	0		0
48	1215	M	2.13	Coffee	2	-	-1	-1	0		0
48	1215	M	2.13	Coffee	3	-	0	0	0		0
48	1215	M	2.13	Coffee	4	-	0	-1	0		0
48	1215	M	2.13	Coffee	5	-	-1	-1	0		0
49	1215	M	2.25	Coffee	1	+	1	0	2	2	4	0
49	1215	M	2.25	Coffee	2	+	-1	1	0		3	1
49	1215	M	2.25	Coffee	3	+	1	1	1	1	3	1
49	1215	M	2.25	Coffee	4	+	1	0	2	2	4	0
49	1215	M	2.25	Coffee	5	+	1	0	4	0	4	0
49	1215	M	2.25	Coffee	1	-	0	-1	0		0
49	1215	M	2.25	Coffee	2	-	-1	-1	0		0
49	1215	M	2.25	Coffee	3	-	0	0	0		0
49	1215	M	2.25	Coffee	4	-	-1	-1	0		0
49	1215	M	2.25	Coffee	5	-	-1	-1	0		0
50	15	M	2.37	Orange	1	+	-1	-1	0		2	1
50	15	M	2.37	Orange	2	+	0	1	0		2	2
50	15	M	2.37	Orange	3	+	1	1	4	0	4	0
50	15	M	2.37	Orange	4	+	1	0	3	1	4	0
50	15	M	2.37	Orange	5	+	1	1	4	0	4	0
50	15	M	2.37	Orange	1	-	-1	-1	0		0
50	15	M	2.37	Orange	2	-	0	0	0		0
50	15	M	2.37	Orange	3	-	-1	0	0		0
50	15	M	2.37	Orange	4	-	0	-1	0		0
50	15	M	2.37	Orange	5	-	-1	-1	0		0
51	45	M	1.95	Orange	1	+	1	1	0		2	2
51	45	M	1.95	Orange	2	+	0	1	0		3	1
51	45	M	1.95	Orange	3	+	1	1	2	2	4	0
51	45	M	1.95	Orange	4	+	1	0	3	0	4	0
51	45	M	1.95	Orange	5	+	1	0	4	0	4	0
51	45	M	1.95	Orange	1	-	1	-1	4	0	0
51	45	M	1.95	Orange	2	-	-1	-1	0		0
51	45	M	1.95	Orange	3	-	0	0	0		0
51	45	M	1.95	Orange	4	-	-1	-1	0		0
51	45	M	1.95	Orange	5	-	-1	-1	0		0
52	135	M	2.25	Orange	1	+	-1	1	0		3	1
52	135	M	2.25	Orange	2	+	1	1	1	2	4	0
52	135	M	2.25	Orange	3	+	1	1	4	3	1	0
52	135	M	2.25	Orange	4	+	1	1	3	1	3	0
52	135	M	2.25	Orange	5	+	1	1	3	0	3	2
52	135	M	2.25	Orange	1	-	-1	-1	4	0	0
52	135	M	2.25	Orange	2	-	-1	-1	0		0
52	135	M	2.25	Orange	3	-	-1	0	0		0
52	135	M	2.25	Orange	4	-	0	-1	0		0
52	135	M	2.25	Orange	5	-	0	-1	0		0
53	405	M	2.02	Orange	1	+	1	1	0		4	0
53	405	M	2.02	Orange	2	+	0	-1	0		1	2
53	405	M	2.02	Orange	3	+	1	1	2	2	3	1
53	405	M	2.02	Orange	4	+	1	1	4	0	4	0
53	405	M	2.02	Orange	5	+	1	1	4	0	4	0
53	405	M	2.02	Orange	1	-	1	0	4	0	0
53	405	M	2.02	Orange	2	-	-1	-1	0		0
53	405	M	2.02	Orange	3	-	-1	-1	0		0
53	405	M	2.02	Orange	4	-	0	0	0		0
53	405	M	2.02	Orange	5	-	0	0	0		0
54	1215	F	4.11	Orange	1	+	0	1	0		4	0
54	1215	F	4.11	Orange	2	+	1	0	4	0	4	0
54	1215	F	4.11	Orange	3	+	1	1	4	0	4	0
54	1215	F	4.11	Orange	4	+	1	0	4	0	4	0
54	1215	F	4.11	Orange	5	+	1	0	4	0	4	0
54	1215	F	4.11	Orange	1	-	0	-1	0		0
54	1215	F	4.11	Orange	2	-	0	0	0		0
54	1215	F	4.11	Orange	3	-	1	-1	4	0	0
54	1215	F	4.11	Orange	4	-	0	0	0		0
54	1215	F	4.11	Orange	5	-	-1	1	0		2	2
55	15	F	3.37	Orange	1	+	-1	0	0		2	1
55	15	F	3.37	Orange	2	+	0	1	1	1	2	0
55	15	F	3.37	Orange	3	+	1	1	2	2	4	0
55	15	F	3.37	Orange	4	+	1	1	3	1	3	0
55	15	F	3.37	Orange	5	+	1	1	4	0	3	0
55	15	F	3.37	Orange	1	-	-1	0	0		0
55	15	F	3.37	Orange	2	-	0	-1	0		0
55	15	F	3.37	Orange	3	-	-1	0	0		0
55	15	F	3.37	Orange	4	-	-1	0	0		1	3
55	15	F	3.37	Orange	5	-	-1	-1	0		0
56	45	F	3.95	Orange	1	+	1	1	0		2	2
56	45	F	3.95	Orange	2	+	1	1	0		3	1
56	45	F	3.95	Orange	3	+	1	1	2	2	4	0
56	45	F	3.95	Orange	4	+	1	1	4	0	4	0
56	45	F	3.95	Orange	5	+	1	1	4	0	4	0
56	45	F	3.95	Orange	1	-	1	0	0	0	2	0
56	45	F	3.95	Orange	2	-	-1	-1	0		0
56	45	F	3.95	Orange	3	-	0	0	0		0
56	45	F	3.95	Orange	4	-	-1	-1	0		0
56	45	F	3.95	Orange	5	-	-1	-1	0		2	2
57	135	M	2.23	Orange	1	+	0	1	0		3	1
57	135	M	2.23	Orange	2	+	1	1	1	2	4	0
57	135	M	2.23	Orange	3	+	1	1	1	3	2	0
57	135	M	2.23	Orange	4	+	0	0	3	1	3	0
57	135	M	2.23	Orange	5	+	1	1	4	0	2	2
57	135	M	2.23	Orange	1	-	-1	-1	0	0	0
57	135	M	2.23	Orange	2	-	-1	-1	0		0
57	135	M	2.23	Orange	3	-	-1	0	0		0
57	135	M	2.23	Orange	4	-	0	-1	1	2	0
57	135	M	2.23	Orange	5	-	0	0	0		0
58	405	M	1.98	Orange	1	+	1	1	0		4	0
58	405	M	1.98	Orange	2	+	0	0	4	0	4	0
58	405	M	1.98	Orange	3	+	1	1	2	2	3	1
58	405	M	1.98	Orange	4	+	1	0	4	0	4	0
58	405	M	1.98	Orange	5	+	1	1	4	0	4	0
58	405	M	1.98	Orange	1	-	1	-1	1	0	0
58	405	M	1.98	Orange	2	-	0	-1	0		0
58	405	M	1.98	Orange	3	-	-1	-1	0		0
58	405	M	1.98	Orange	4	-	-1	0	0		0
58	405	M	1.98	Orange	5	-	-1	0	0		0
59	1215	M	2.12	Orange	1	+	0	1	0		4	0
59	1215	M	2.12	Orange	2	+	1	0	4	0	4	0
59	1215	M	2.12	Orange	3	+	1	1	4	0	4	0
59	1215	M	2.12	Orange	4	+	1	1	2	2	4	0
59	1215	M	2.12	Orange	5	+	1	1	3	0	4	0
59	1215	M	2.12	Orange	1	-	0	-1	0		0
59	1215	M	2.12	Orange	2	-	0	-1	0		0
59	1215	M	2.12	Orange	3	-	0	-1	2	0	0
59	1215	M	2.12	Orange	4	-	0	0	0		0
59	1215	M	2.12	Orange	5	-	-1	1	0		0
60	15	F	4.04	Coffee	1	+	1	0	3	1	4	0
60	15	F	4.04	Coffee	2	+	0	1	1	1	2	0
60	15	F	4.04	Coffee	3	+	1	1	2	1	4	0
60	15	F	4.04	Coffee	4	+	1	1	3	1	4	0
60	15	F	4.04	Coffee	5	+	1	1	4	0	3	0
60	15	F	4.04	Coffee	1	-	-1	0	0		0
60	15	F	4.04	Coffee	2	-	0	-1	0		0
60	15	F	4.04	Coffee	3	-	-1	0	0		0
60	15	F	4.04	Coffee	4	-	-1	0	0		1	3
60	15	F	4.04	Coffee	5	-	0	-1	0		0
61	45	F	3.83	Coffee	1	+	1	1	0		2	2
61	45	F	3.83	Coffee	2	+	1	1	1	1	3	1
61	45	F	3.83	Coffee	3	+	1	1	2	2	4	0
61	45	F	3.83	Coffee	4	+	1	1	4	0	4	0
61	45	F	3.83	Coffee	5	+	1	1	2	2	4	0
61	45	F	3.83	Coffee	1	-	1	-1	2	2	3	0
61	45	F	3.83	Coffee	2	-	-1	-1	0		0
61	45	F	3.83	Coffee	3	-	-1	0	0		0
61	45	F	3.83	Coffee	4	-	-1	-1	0		0
61	45	F	3.83	Coffee	5	-	-1	-1	0		2	2
62	135	M	1.79	Coffee	1	+	0	1	1	3	4	0
62	135	M	1.79	Coffee	2	+	1	1	1	2	4	0
62	135	M	1.79	Coffee	3	+	1	1	1	3	2	0
62	135	M	1.79	Coffee	4	+	1	1	1	3	4	0
62	135	M	1.79	Coffee	5	+	1	1	4	0	2	2
62	135	M	1.79	Coffee	1	-	-1	-1	0	0	0
62	135	M	1.79	Coffee	2	-	-1	-1	0		0
62	135	M	1.79	Coffee	3	-	-1	0	0		0
62	135	M	1.79	Coffee	4	-	0	-1	0		0
62	135	M	1.79	Coffee	5	-	-1	-1	0		0
63	405	M	2.32	Coffee	1	+	1	1	0		4	0
63	405	M	2.32	Coffee	2	+	0	0	4	0	4	0
63	405	M	2.32	Coffee	3	+	1	1	2	2	3	1
63	405	M	2.32	Coffee	4	+	1	0	4	0	4	0
63	405	M	2.32	Coffee	5	+	1	1	4	0	4	0
63	405	M	2.32	Coffee	1	-	-1	-1	0		0
63	405	M	2.32	Coffee	2	-	0	-1	0		0
63	405	M	2.32	Coffee	3	-	-1	-1	0		0
63	405	M	2.32	Coffee	4	-	-1	-1	0		0
63	405	M	2.32	Coffee	5	-	-1	0	0		0
64	1215	F	3.56	Coffee	1	+	1	1	2	2	4	0
64	1215	F	3.56	Coffee	2	+	-1	1	0		3	1
64	1215	F	3.56	Coffee	3	+	1	1	4	0	4	0
64	1215	F	3.56	Coffee	4	+	1	1	2	2	4	0
64	1215	F	3.56	Coffee	5	+	1	1	3	0	4	0
64	1215	F	3.56	Coffee	1	-	0	-1	0		0
64	1215	F	3.56	Coffee	2	-	0	-1	0		0
64	1215	F	3.56	Coffee	3	-	0	-1	2	0	0
64	1215	F	3.56	Coffee	4	-	0	0	0		0
64	1215	F	3.56	Coffee	5	-	-1	1	0		0
