# Supplementary material for: Learning and memory in the orange head cockroach (Eublaberus posticus)
Source: PLoS One. 2022 Aug 22;17(8):e0272598. doi: 10.1371/journal.pone.0272598 (PMC9394846; doi:10.1371/journal.pone.0272598)
Supplement: S2 File — (ZIP) [file pone.0272598.s002.zip › exp2p.csv]

Roach	Sex	Weight	Retention	Stimulus	CS	Duration	Latency
1	F	3.03	45	P+	Orange	46	0
1	F	3.03	45	P-	Orange	0
3	M	2.35	45	P+	Orange	40	3
3	M	2.35	45	P-	Orange	0
4	F	3.16	45	P+	Orange	12	3
4	F	3.16	45	P-	Orange	0
5	F	3.68	45	P+	Coffee	15	5
5	F	3.68	45	P-	Coffee	0
6	F	3.57	45	P+	Coffee	10	17
6	F	3.57	45	P-	Coffee	0
7	M	1.54	45	P+	Coffee	32	5
7	M	1.54	45	P-	Coffee	0
8	M	1.94	45	P+	Coffee	31	4
8	M	1.94	45	P-	Coffee	0
9	F	3.91	405	P+	Orange	4	3
9	F	3.91	405	P-	Orange	0
10	M	2.72	405	P+	Orange	6	3
10	M	2.72	405	P-	Orange	0
11	F	3.84	405	P+	Orange	0
11	F	3.84	405	P-	Orange	0
12	F	3.57	405	P+	Orange	10	2
12	F	3.57	405	P-	Orange	0
13	F	3.49	405	P+	Coffee	0
13	F	3.49	405	P-	Coffee	0
14	F	3.87	405	P+	Coffee	0
14	F	3.87	405	P-	Coffee	0
15	F	4.53	405	P+	Coffee	3	14
15	F	4.53	405	P-	Coffee	0
17	F	3.33	15	P+	Orange	30	0
17	F	3.33	15	P-	Orange	4	27
19	M	2.47	15	P+	Orange	3	21
19	M	2.47	15	P-	Orange	0
20	F	4.25	15	P+	Orange	7	3
20	F	4.25	15	P-	Orange	0
24	F	4.47	15	P+	Coffee	0
24	F	4.47	15	P-	Coffee	0
25	M	3.35	135	P+	Orange	12	7
25	M	3.35	135	P-	Orange	3	28
26	F	3.72	135	P+	Orange	17	18
26	F	3.72	135	P-	Orange	6	54
27	F	3.69	135	P+	Orange	12	1
27	F	3.69	135	P-	Orange	0
28	F	3.67	135	P+	Orange	0
28	F	3.67	135	P-	Orange	0
29	M	2.48	1215	P+	Coffee	0
29	M	2.48	1215	P-	Coffee	0
31	F	3.95	1215	P+	Coffee	0
31	F	3.95	1215	P-	Coffee	0
36	F	3.9	15	P+	Orange	9	20
36	F	3.9	15	P-	Orange	8	51
37	F	3.82	135	P+	Coffee	0
37	F	3.82	135	P-	Coffee	0
38	M	1.91	135	P+	Coffee	40	20
38	M	1.91	135	P-	Coffee	0
39	F	3.23	135	P+	Coffee	41	1
39	F	3.23	135	P-	Coffee	0
41	M	2.03	1215	P+	Orange	1	45
41	M	2.03	1215	P-	Orange	0
44	F	3.44	1215	P+	Orange	0
44	F	3.44	1215	P-	Orange	0
45	F	4.48	15	P+	Coffee	9	2
45	F	4.48	15	P-	Coffee	0
46	F	3.32	15	P+	Coffee	0
46	F	3.32	15	P-	Coffee	0
47	F	4.86	1215	P+	Coffee	0
47	F	4.86	1215	P-	Coffee	0
48	M	2.13	1215	P+	Coffee	0
48	M	2.13	1215	P-	Coffee	0
49	M	2.25	1215	P+	Coffee	0
49	M	2.25	1215	P-	Coffee	0
50	M	2.37	15	P+	Orange	8	32
50	M	2.37	15	P-	Orange	0
51	M	1.95	45	P+	Orange	37	3
51	M	1.95	45	P-	Orange	0
52	M	2.25	135	P+	Orange	40	20
52	M	2.25	135	P-	Orange	0
53	M	2.02	405	P+	Orange	4	2
53	M	2.02	405	P-	Orange	0
54	F	4.11	1215	P+	Orange	0
54	F	4.11	1215	P-	Orange	0
55	F	3.37	15	P+	Orange	15	24
55	F	3.37	15	P-	Orange	0
56	F	3.95	45	P+	Orange	32	6
56	F	3.95	45	P-	Orange	2	45
57	M	2.23	135	P+	Orange	36	13
57	M	2.23	135	P-	Orange	0
58	M	1.98	405	P+	Orange	6	2
58	M	1.98	405	P-	Orange	0
59	M	2.12	1215	P+	Orange	0
59	M	2.12	1215	P-	Orange	0
60	F	4.04	15	P+	Coffee	13	17
60	F	4.04	15	P-	Coffee	0
61	F	3.83	45	P+	Coffee	46	2
61	F	3.83	45	P-	Coffee	0
62	M	1.79	135	P+	Coffee	25	8
62	M	1.79	135	P-	Coffee	0
63	M	2.32	405	P+	Coffee	0
63	M	2.32	405	P-	Coffee	0
64	F	3.56	1215	P+	Coffee	0
64	F	3.56	1215	P-	Coffee	0
